# Supplementary material for: Developing random forest hybridization models for estimating the axial bearing capacity of pile
Source: PLoS One. 2022 Mar 21;17(3):e0265747. doi: 10.1371/journal.pone.0265747 (PMC8936477; doi:10.1371/journal.pone.0265747)
Supplement: S1 Data — (XLSX) [file pone.0265747.s001.xlsx]

## Sheet: pile bearing capacity
DATA INPUT												RANDOM FOREST ESTIMATOR
X1	X2	X3	X4	X5	X6	X7	X8	X9	X10	Pu_Experiment		Est 1	Est 2	Est 3	Est 4	Est 5	Est 6	Est 7	Est 8	Est 9	Est 10	Est 11	Est 12	Est 13	Est 14	Est 15	Est 16	Est 17	Est 18	Est 19	Est 20	Est 21	Est 22	Est 23	Est 24	Est 25	Est 26	Est 27	Est 28	Est 29	Est 30	Est 31	Est 32	Est 33	Est 34	Est 35	Est 36	Est 37	Est 38
0.4	4.35	8	1	2.05	3.48	2.08	15.4	13.35	7.63109	1.395		0.0279486	0.0555502	0.0829474	0.110226	0.12852	0.15627	0.183974	0.211999	0.230107	0.248411	0.276384	0.303909	0.331998	0.350322	0.368861	0.387315	0.414795	0.442379	0.470393	0.498542	0.52621	0.553842	0.581653	0.609321	0.636933	0.664868	0.68352	0.711941	0.730512	0.748627	0.785238	0.813803	0.841788	0.8691	0.897069	0.924319	0.942755	0.961098
0.3	3.4	5.25	0	3.4	3.47	3.42	12.05	8.65	6.75	0.5598		0.0121303	0.0242605	0.0364532	0.048558	0.0566144	0.0688071	0.0815021	0.093625	0.101753	0.109819	0.121989	0.134217	0.146268	0.154396	0.162443	0.1705	0.182652	0.194763	0.206857	0.218987	0.23118	0.24347	0.25564	0.267774	0.281102	0.293063	0.301121	0.313314	0.32138	0.329437	0.346698	0.358756	0.370915	0.383108	0.3953	0.407376	0.41549	0.423618
0.3	3.4	5.3	0	3.4	3.52	3.42	12.1	8.7	6.76	0.5089		0.0123338	0.0247795	0.0369771	0.0488966	0.0571428	0.0688937	0.0817445	0.0937762	0.101952	0.109903	0.122075	0.134069	0.145996	0.153929	0.161963	0.169996	0.182059	0.193987	0.206138	0.218171	0.22999	0.242171	0.25399	0.265653	0.27914	0.29096	0.299066	0.311409	0.319897	0.32821	0.345113	0.357204	0.369322	0.381242	0.393325	0.405526	0.413478	0.421709
0.4	4.25	8	0.9	2.15	3.56	2.26	15.3	13.15	7.61	1.395		0.0279964	0.0564359	0.0842124	0.113275	0.132827	0.161793	0.190333	0.219247	0.238422	0.257124	0.286161	0.313826	0.342135	0.36182	0.381248	0.400796	0.429894	0.458927	0.487488	0.516502	0.545155	0.573572	0.602469	0.630877	0.659758	0.688733	0.707794	0.736968	0.755754	0.775235	0.813266	0.842037	0.870158	0.899151	0.928186	0.956846	0.976193	0.995117
0.4	3.4	7.3	0	3.4	3.49	3.39	14.1	10.7	7.28	1.0688		0.0217783	0.0440019	0.0653138	0.0867218	0.100976	0.122852	0.142342	0.164309	0.17917	0.194228	0.216359	0.238829	0.260141	0.274862	0.28955	0.304861	0.326609	0.348856	0.37035	0.393106	0.415462	0.437817	0.459155	0.480755	0.500667	0.522443	0.536705	0.559748	0.574311	0.588459	0.616011	0.638091	0.659313	0.681432	0.70307	0.724989	0.739515	0.754192
0.3	3.4	5.3	0	3.4	3.5	3.4	12.1	8.7	6.76	0.6616		0.0125311	0.0253494	0.0380043	0.0517543	0.0600005	0.0727256	0.0857738	0.098499	0.106872	0.115355	0.127979	0.140593	0.153318	0.161766	0.17012	0.178604	0.191183	0.203872	0.216487	0.229035	0.241725	0.254225	0.26695	0.279569	0.293234	0.305959	0.314331	0.327947	0.336435	0.344749	0.362679	0.376115	0.389488	0.402178	0.414757	0.427312	0.435796	0.444027
0.4	4.35	8	1.06	2.05	3.55	2.09	15.46	13.41	7.66	1.321		0.0260114	0.0522125	0.078564	0.104976	0.122296	0.148283	0.174396	0.200968	0.218397	0.235822	0.262216	0.288776	0.315138	0.332398	0.349846	0.367459	0.393341	0.419712	0.446045	0.472174	0.498375	0.524964	0.551275	0.577502	0.603778	0.630261	0.647713	0.67362	0.691092	0.708472	0.743497	0.769395	0.795346	0.821967	0.848414	0.874774	0.892251	0.909782
0.4	3.85	7.55	0	2.95	3.63	3.28	14.35	11.4	7.14	1.44		0.029474	0.0575388	0.0875318	0.117434	0.13715	0.165742	0.195908	0.225791	0.245239	0.265404	0.29378	0.323597	0.353143	0.370713	0.389876	0.409478	0.439025	0.468232	0.498142	0.527688	0.557452	0.587292	0.617366	0.646784	0.676057	0.705624	0.725468	0.755159	0.774658	0.794421	0.834354	0.864042	0.892951	0.922674	0.952741	0.982555	0.997229	1.0174
0.4	4.65	7.35	0	2.15	3.55	3.4	14.15	12	6.79	1.392		0.0297115	0.058516	0.0862293	0.115453	0.135484	0.165685	0.195002	0.223835	0.24394	0.264005	0.293676	0.324187	0.353987	0.373173	0.392336	0.4124	0.442373	0.47303	0.502632	0.53235	0.56176	0.591279	0.620903	0.650018	0.674927	0.704193	0.723582	0.753834	0.773988	0.793179	0.826516	0.856824	0.887179	0.916887	0.946873	0.975017	0.994647	1.01417
0.4	4.35	8	1.06	2.05	3.56	2.1	15.46	13.41	7.66	1.321		0.0260114	0.0522608	0.0786123	0.105024	0.122345	0.148687	0.174801	0.201372	0.218801	0.236314	0.262708	0.289268	0.31563	0.33289	0.350405	0.368018	0.3939	0.420271	0.446603	0.472732	0.498933	0.525522	0.551833	0.57806	0.604337	0.63082	0.648183	0.674149	0.691621	0.709001	0.744027	0.770125	0.796205	0.82277	0.849217	0.875577	0.893054	0.910585
0.4	3.85	7.3	0	2.95	3.7	3.6	14.1	11.15	7.08	1.44		0.0292592	0.0569323	0.086492	0.115913	0.135523	0.165026	0.194405	0.223722	0.243416	0.262947	0.292345	0.321817	0.351362	0.370729	0.390172	0.409714	0.43926	0.468537	0.497811	0.525146	0.554478	0.583726	0.613103	0.642544	0.667433	0.696265	0.715598	0.744553	0.764091	0.78347	0.817632	0.847081	0.87631	0.905738	0.934948	0.964588	0.984023	1.00355
0.3	3.4	5.25	0	3.4	3.49	3.44	12.05	8.65	6.74855	0.5598		0.0121437	0.0243308	0.0364438	0.0485988	0.056904	0.0689608	0.0820023	0.0941082	0.10205	0.110355	0.122412	0.135015	0.147121	0.155475	0.163829	0.172183	0.183839	0.196353	0.208058	0.219313	0.231918	0.243984	0.25607	0.267764	0.280909	0.293107	0.301461	0.313518	0.32151	0.329415	0.346814	0.35936	0.371417	0.383995	0.396081	0.408138	0.416099	0.424003
0.3	3.4	5.25	0	3.4	3.47	3.42	12.05	8.65	6.75	0.5854		0.0121303	0.0242605	0.0364532	0.048558	0.0566144	0.0688071	0.0815021	0.093625	0.101753	0.109819	0.121989	0.134217	0.146268	0.154396	0.162443	0.1705	0.182652	0.194763	0.206857	0.218987	0.23118	0.24347	0.25564	0.267774	0.281102	0.293063	0.301121	0.313314	0.32138	0.329437	0.346698	0.358756	0.370915	0.383108	0.3953	0.407376	0.41549	0.423618
0.4	3.4	7.22	0	3.4	3.45	3.43	14.02	10.62	7.26	1.24		0.0234432	0.0477302	0.072554	0.0968133	0.11258	0.136776	0.157191	0.180977	0.196791	0.21203	0.236256	0.258169	0.282025	0.296707	0.312964	0.329196	0.353075	0.377568	0.401269	0.426531	0.451764	0.4765	0.500395	0.52429	0.546007	0.569038	0.585294	0.608559	0.624845	0.641585	0.670966	0.694389	0.718773	0.742933	0.766828	0.790049	0.806634	0.822891
0.3	3.4	5.27	0	3.4	3.51	3.44	12.07	8.67	6.7549	0.6616		0.0133906	0.026234	0.0393961	0.052443	0.0611017	0.0738953	0.0871431	0.0999445	0.108497	0.116979	0.130126	0.142817	0.155964	0.165153	0.173596	0.182156	0.195068	0.20823	0.221031	0.233895	0.246933	0.259577	0.272594	0.285812	0.299711	0.312575	0.321411	0.334455	0.343055	0.351655	0.369614	0.38269	0.396061	0.408958	0.421692	0.434887	0.443336	0.452243
0.4	4.1	2.08	0	2.7	3.63	2.75	8.88	6.18	4.85599	0.432		0.00938889	0.0200872	0.0295872	0.0390316	0.0459674	0.0554119	0.0660399	0.0754288	0.0822321	0.0892234	0.0998514	0.110146	0.120249	0.126527	0.133885	0.140877	0.150266	0.161159	0.170659	0.180941	0.190385	0.200911	0.2103	0.220535	0.231163	0.240552	0.246829	0.257508	0.263844	0.270122	0.283878	0.293378	0.303238	0.313404	0.322848	0.332293	0.340951	0.347588
0.4	3.45	8	0.3	2.95	3.65	2.95	14.7	11.75	7.59	1.152		0.0220799	0.0454514	0.0671868	0.0897889	0.104772	0.127261	0.150594	0.1739	0.189457	0.204314	0.22644	0.248897	0.271837	0.28697	0.302298	0.317821	0.340375	0.362455	0.384929	0.407041	0.429634	0.452336	0.475044	0.497156	0.520227	0.542757	0.557248	0.579704	0.594539	0.609938	0.642461	0.66495	0.687448	0.70956	0.732167	0.755632	0.770615	0.785794
0.4	4.75	7.4	0	2.05	3.55	3.35	14.2	12.15	6.76	1.44		0.0287818	0.0576791	0.087313	0.117429	0.137548	0.167948	0.197909	0.227006	0.24672	0.266786	0.296678	0.325808	0.355534	0.375422	0.394977	0.415523	0.444946	0.47513	0.505135	0.534129	0.564523	0.59461	0.625286	0.65517	0.685388	0.71522	0.734837	0.765504	0.78592	0.805337	0.843391	0.872954	0.903233	0.933138	0.963118	0.991902	1.01153	1.03162
0.4	4.1	1.71	0	2.7	3.26	2.75	8.51	5.81	4.56	0.4239		0.0103567	0.0212918	0.0316485	0.0418902	0.0486797	0.0590364	0.0698581	0.0802148	0.0871192	0.0940237	0.10438	0.115302	0.125659	0.132563	0.139549	0.146339	0.156991	0.167512	0.177869	0.188307	0.198664	0.209103	0.219459	0.22998	0.241173	0.251509	0.258337	0.270117	0.27709	0.283859	0.298046	0.308698	0.319055	0.329336	0.340193	0.350434	0.357224	0.364128
0.4	4.65	7.5	0	2.15	3.59	3.29	14.3	12.15	6.82	1.551		0.0308956	0.0614285	0.0924028	0.123319	0.143967	0.174886	0.205725	0.236886	0.257936	0.278252	0.308978	0.339704	0.371382	0.391849	0.411404	0.43195	0.462554	0.493374	0.523989	0.555027	0.586212	0.616526	0.647202	0.678258	0.709266	0.740123	0.761158	0.791825	0.812623	0.833173	0.873655	0.904669	0.935566	0.966559	0.997061	1.0277	1.04596	1.06612
0.4	3.4	7.28	0	3.4	3.48	3.4	14.08	10.68	7.27	1.318		0.0238778	0.0481648	0.0724274	0.0965323	0.112694	0.136696	0.157506	0.181573	0.197387	0.213672	0.237897	0.261227	0.285517	0.301672	0.317928	0.333718	0.358019	0.381872	0.405968	0.430247	0.454139	0.478282	0.502572	0.526863	0.54858	0.572787	0.589043	0.612704	0.62899	0.645028	0.675404	0.698826	0.72321	0.747381	0.771671	0.795643	0.811856	0.828113
0.3	3.4	5.22	0	3.4	3.45	3.43	12.02	8.62	6.73898	0.5598		0.0121442	0.0246775	0.0368268	0.0487951	0.0567027	0.0688989	0.0816312	0.0936427	0.101653	0.109807	0.121705	0.133852	0.145735	0.153672	0.161643	0.169777	0.1816	0.193594	0.205654	0.21786	0.230007	0.242465	0.254856	0.267023	0.280265	0.292544	0.300522	0.312419	0.320264	0.328556	0.345787	0.358035	0.370062	0.382413	0.39458	0.40635	0.413887	0.422055
0.3	3.4	5.2	0	3.4	3.4	3.4	12	8.6	6.73	0.559		0.0121069	0.0242918	0.0362842	0.048317	0.056395	0.0683579	0.080993	0.0929383	0.100997	0.108984	0.121	0.133074	0.145236	0.153223	0.161281	0.169268	0.181224	0.19326	0.205316	0.217423	0.229393	0.241471	0.253498	0.265462	0.278707	0.290733	0.298879	0.310824	0.318892	0.326879	0.344367	0.356336	0.368309	0.380265	0.39221	0.404217	0.412204	0.420185
0.4	3.45	8	0.19	2.95	3.56	2.97	14.59	11.64	7.52	1.318		0.0260031	0.0508004	0.0766831	0.101489	0.118067	0.143512	0.168813	0.194516	0.213026	0.230091	0.255312	0.281115	0.306229	0.323499	0.34048	0.357145	0.381902	0.407338	0.433368	0.459616	0.485198	0.512006	0.536381	0.561169	0.588105	0.614008	0.630647	0.656136	0.673837	0.690924	0.726	0.751923	0.77773	0.802689	0.827277	0.851638	0.868769	0.886044
0.4	5.4	6.3	0	2.15	3.52	1.06	13.1	14.7	5.5	1.056		0.0282473	0.0571761	0.082976	0.109052	0.126857	0.149616	0.166568	0.194643	0.214214	0.231545	0.257149	0.279382	0.30709	0.326979	0.344843	0.361795	0.391667	0.42146	0.451085	0.480079	0.509084	0.532351	0.554969	0.584614	0.612578	0.64195	0.661196	0.683978	0.700361	0.719385	0.754244	0.781943	0.811881	0.841973	0.868762	0.897628	0.917335	0.930568
0.4	4.45	8	1.04	1.95	3.44	2	15.44	13.49	7.61	1.1286		0.0241535	0.0481487	0.0722839	0.0966552	0.113099	0.137409	0.161443	0.185742	0.202895	0.220104	0.245143	0.269489	0.293269	0.30944	0.326337	0.342577	0.366706	0.39135	0.415443	0.440105	0.464208	0.488039	0.512163	0.536336	0.561167	0.58532	0.601258	0.625651	0.641922	0.659216	0.693271	0.717626	0.74147	0.76549	0.789517	0.815173	0.831544	0.84755
0.4	4.35	8	0.1	2.05	3.48	2.98	14.5	12.45	7.09839	1.392		0.0300926	0.0602261	0.089182	0.119079	0.139163	0.169454	0.199294	0.228686	0.248235	0.26741	0.297582	0.326488	0.356339	0.376283	0.39584	0.414488	0.4447	0.474716	0.504372	0.534237	0.564161	0.593956	0.623265	0.65322	0.682589	0.712328	0.732344	0.761733	0.781638	0.801766	0.84044	0.870247	0.900611	0.930606	0.960429	0.990412	1.01028	1.03037
0.4	4.25	8	0.4	2.15	3.59	2.79	14.8	12.65	7.32	1.551		0.0294554	0.0591739	0.0890015	0.118215	0.138074	0.168795	0.198413	0.22762	0.248671	0.267373	0.29728	0.327749	0.357076	0.37703	0.396458	0.416614	0.446828	0.477223	0.507021	0.536959	0.566464	0.596591	0.625994	0.656198	0.685828	0.715636	0.735896	0.76507	0.784645	0.805194	0.844603	0.875269	0.904633	0.935099	0.964666	0.994332	1.01406	1.03415
0.3	3.4	5.2	0	3.4	3.42	3.42	12	8.6	6.73	0.6616		0.0128257	0.0255637	0.0383002	0.0510325	0.0595267	0.072356	0.0855182	0.0982881	0.106792	0.115293	0.128131	0.140873	0.153549	0.162031	0.170588	0.179138	0.191964	0.204745	0.217472	0.230243	0.242939	0.255595	0.26835	0.28112	0.294918	0.307693	0.316158	0.328973	0.337531	0.346081	0.363944	0.376671	0.389417	0.402087	0.414811	0.427592	0.436127	0.444583
0.4	3.45	8	0.07	2.95	3.42	2.95	14.47	11.52	7.44	1.24		0.0260157	0.0517112	0.077518	0.104074	0.121621	0.148096	0.173734	0.199777	0.216224	0.23296	0.259261	0.285418	0.311853	0.329706	0.346941	0.364632	0.390455	0.417012	0.443427	0.469461	0.495505	0.521215	0.547665	0.574032	0.600265	0.625704	0.643361	0.669431	0.686299	0.703632	0.738293	0.764851	0.791388	0.817745	0.843848	0.869951	0.887484	0.904817
0.3	3.4	5.25	0	3.4	3.46	3.41	12.05	8.65	6.75	0.6107		0.0119046	0.0237948	0.0356499	0.0475768	0.0555357	0.0674357	0.0800331	0.0919384	0.0998717	0.10781	0.119739	0.131572	0.143503	0.151391	0.159318	0.167254	0.179154	0.191048	0.202961	0.214896	0.226752	0.238825	0.250777	0.262827	0.275978	0.287939	0.295878	0.307733	0.315679	0.323638	0.340786	0.352724	0.364665	0.376543	0.388443	0.400398	0.408344	0.416255
0.3	3.4	5.2	0	3.4	3.4	3.4	12	8.6	6.73	0.5598		0.0121069	0.0242918	0.0362842	0.048317	0.056395	0.0683579	0.080993	0.0929383	0.100997	0.108984	0.121	0.133074	0.145236	0.153223	0.161281	0.169268	0.181224	0.19326	0.205316	0.217423	0.229393	0.241471	0.253498	0.265462	0.278707	0.290733	0.298879	0.310824	0.318892	0.326879	0.344367	0.356336	0.368309	0.380265	0.39221	0.404217	0.412204	0.420185
0.4	4.25	8	0.91	2.15	3.56	2.25	15.31	13.16	7.62	1.473		0.0279964	0.0564359	0.0842124	0.113275	0.132827	0.161793	0.190333	0.219247	0.238422	0.257124	0.286161	0.313826	0.342135	0.36182	0.381248	0.400796	0.429894	0.458927	0.487488	0.516502	0.545155	0.573572	0.602469	0.630877	0.659758	0.688733	0.707794	0.736968	0.755754	0.775235	0.813266	0.842037	0.870158	0.899151	0.928186	0.956846	0.976193	0.995117
0.4	4.35	8	0.6	2.05	3.5	2.5	15	12.95	7.40347	1.2978		0.0280874	0.0565202	0.0842095	0.112975	0.132392	0.160955	0.189712	0.218525	0.23764	0.255338	0.283336	0.312004	0.340123	0.359288	0.378108	0.397432	0.426054	0.45424	0.482333	0.510443	0.53876	0.567211	0.595656	0.624377	0.653066	0.681646	0.699943	0.728579	0.747583	0.766164	0.803292	0.831652	0.85994	0.887638	0.916439	0.943994	0.962636	0.981306
0.4	3.85	7.2	0	2.95	3.57	3.57	14	11.05	7.06	1.44		0.0290655	0.0567386	0.084898	0.114055	0.133665	0.162605	0.191984	0.220574	0.239948	0.25948	0.288759	0.31836	0.346515	0.365882	0.385143	0.404418	0.433721	0.461635	0.490397	0.516983	0.545726	0.574828	0.604569	0.63401	0.658899	0.687731	0.707064	0.735385	0.754676	0.774055	0.808533	0.838054	0.86662	0.895458	0.924878	0.954137	0.973573	0.993351
0.3	3.4	5.22	0	3.4	3.44	3.42	12.02	8.62	6.74	0.6107		0.0123651	0.0248983	0.0373468	0.0497585	0.0580014	0.0706269	0.0837823	0.0965204	0.104867	0.113021	0.125538	0.137685	0.150303	0.158625	0.166914	0.175252	0.187808	0.200238	0.212625	0.225012	0.23754	0.250232	0.262798	0.275517	0.289058	0.301515	0.309834	0.322622	0.330931	0.339373	0.357128	0.369802	0.38249	0.394875	0.407406	0.419802	0.428521	0.436863
0.3	3.4	5.28	0	3.4	3.5	3.42	12.08	8.68	6.76	0.6616		0.0129664	0.02747	0.0406642	0.0536148	0.0624502	0.0752444	0.0884922	0.101086	0.109992	0.118828	0.131909	0.144986	0.157604	0.166087	0.174475	0.183074	0.195876	0.20854	0.221271	0.235827	0.248354	0.260889	0.273966	0.286831	0.300318	0.312845	0.321217	0.33356	0.342249	0.35079	0.368774	0.381415	0.394256	0.406923	0.419894	0.432677	0.440853	0.449296
0.4	4.35	8	1.09	2.05	3.58	2.09	15.49	13.44	7.68043	1.2248		0.0277655	0.0537706	0.0799307	0.106629	0.124949	0.151383	0.178466	0.205872	0.224298	0.241256	0.268036	0.29502	0.32232	0.340168	0.358064	0.375419	0.402586	0.430065	0.457458	0.484625	0.511209	0.53776	0.565526	0.592114	0.619269	0.645189	0.662821	0.689011	0.707474	0.7259	0.761932	0.788726	0.815247	0.842711	0.869738	0.896391	0.914838	0.933264
0.4	4.35	8	0.95	2.05	3.44	2.09	15.35	13.3	7.60338	1.152		0.0253581	0.0512005	0.0780158	0.103712	0.120933	0.147203	0.173274	0.198869	0.215551	0.232786	0.258639	0.284152	0.309581	0.326565	0.343364	0.360348	0.385912	0.412118	0.4373	0.463219	0.488228	0.514266	0.539573	0.565143	0.590454	0.615315	0.632618	0.658504	0.675768	0.693801	0.728364	0.75353	0.778987	0.80493	0.830927	0.856867	0.873942	0.891043
0.4	4.35	8	1.02	2.05	3.48	2.06	15.42	13.37	7.64211	1.248		0.0279316	0.0558887	0.0832859	0.110949	0.129428	0.157439	0.185347	0.213317	0.231762	0.250066	0.2777	0.305275	0.33299	0.35145	0.369988	0.388264	0.416113	0.443781	0.471334	0.499014	0.526948	0.55429	0.582087	0.609448	0.637473	0.664843	0.682762	0.710749	0.729439	0.747623	0.784263	0.81114	0.83963	0.866934	0.894153	0.922166	0.940737	0.959425
0.4	3.4	7.3	0	3.4	3.54	3.44	14.1	10.7	7.28	0.967		0.0219753	0.0446624	0.066789	0.0893964	0.103821	0.12635	0.148382	0.17035	0.18521	0.199651	0.221546	0.244015	0.265721	0.280142	0.294698	0.309372	0.331676	0.353367	0.375447	0.397812	0.419517	0.441538	0.463595	0.485194	0.50515	0.527329	0.542178	0.564207	0.57877	0.593052	0.620327	0.642994	0.665724	0.687932	0.710066	0.731986	0.745016	0.760013
0.3	3.4	5.3	0	3.4	3.52	3.42	12.1	8.7	6.76	0.6107		0.0123338	0.0247795	0.0369771	0.0488966	0.0571428	0.0688937	0.0817445	0.0937762	0.101952	0.109903	0.122075	0.134069	0.145996	0.153929	0.161963	0.169996	0.182059	0.193987	0.206138	0.218171	0.22999	0.242171	0.25399	0.265653	0.27914	0.29096	0.299066	0.311409	0.319897	0.32821	0.345113	0.357204	0.369322	0.381242	0.393325	0.405526	0.413478	0.421709
0.4	3.4	7.3	0	3.4	3.51	3.41	14.1	10.7	7.28	1.0688		0.0222538	0.0449408	0.0676033	0.0913441	0.105598	0.128127	0.147617	0.169584	0.184445	0.199409	0.22107	0.24354	0.265978	0.2807	0.295387	0.309801	0.332104	0.354351	0.376431	0.399233	0.420938	0.443413	0.46547	0.487069	0.507306	0.529484	0.544334	0.567017	0.58158	0.595862	0.623137	0.645804	0.66869	0.691432	0.713752	0.735672	0.750731	0.766022
0.4	3.45	8	0.13	2.95	3.48	2.95	14.53	11.58	7.48	1.24		0.0265542	0.0522496	0.0791481	0.105704	0.123251	0.149726	0.175364	0.20229	0.220337	0.238318	0.264808	0.291849	0.318284	0.336326	0.353982	0.371673	0.398363	0.42492	0.451336	0.477369	0.503795	0.529838	0.556288	0.582655	0.608888	0.635194	0.652852	0.679374	0.697277	0.71461	0.749271	0.775829	0.802165	0.828522	0.854525	0.880834	0.898366	0.915699
0.3	3.4	5.3	0	3.4	3.51	3.41	12.1	8.7	6.76	0.6616		0.0123338	0.025152	0.0373496	0.0499068	0.058153	0.0706114	0.0834622	0.0957969	0.103972	0.112278	0.124768	0.137117	0.149398	0.157649	0.166003	0.174036	0.186418	0.198664	0.210815	0.223166	0.235659	0.248158	0.260686	0.273305	0.286792	0.29932	0.307427	0.319769	0.328258	0.336571	0.35445	0.366894	0.379331	0.39157	0.403972	0.416527	0.424714	0.432945
0.4	3.45	8	0.25	2.95	3.64	2.99	14.65	11.7	7.55	1.1197		0.0236853	0.0470568	0.0715784	0.0963224	0.112901	0.136238	0.159572	0.182642	0.198199	0.213744	0.237475	0.260597	0.28454	0.300699	0.316537	0.332059	0.355216	0.378976	0.402053	0.425684	0.44916	0.472947	0.497139	0.521191	0.544262	0.567395	0.583973	0.607515	0.622952	0.638928	0.671451	0.695024	0.718526	0.742693	0.766182	0.789387	0.805483	0.820662
0.3	3.4	5.32	0	3.4	3.55	3.43	12.12	8.72	6.77	0.6616		0.0127973	0.0259499	0.0386532	0.0524365	0.061484	0.0752673	0.0884731	0.101762	0.11095	0.119762	0.132521	0.147236	0.160878	0.169517	0.178564	0.187612	0.202327	0.215733	0.229517	0.2433	0.257083	0.270725	0.284509	0.298292	0.31258	0.326363	0.335552	0.349194	0.357682	0.366871	0.385189	0.397986	0.41067	0.423606	0.4371	0.450883	0.459931	0.469119
0.4	4.2	8	0.8	2.2	3.49	2.29	15.2	13	7.58	1.395		0.0282762	0.0568208	0.0848516	0.113682	0.13295	0.16101	0.189294	0.218107	0.237282	0.256442	0.285212	0.313606	0.342428	0.361593	0.38049	0.399412	0.428216	0.456965	0.485204	0.513985	0.542511	0.570872	0.599782	0.628085	0.65674	0.685464	0.704342	0.733117	0.751841	0.771087	0.808527	0.837233	0.865368	0.894361	0.922945	0.951829	0.970764	0.989612
0.4	4.35	8	0.96	2.05	3.43	2.07	15.36	13.31	7.60894	1.1197		0.0253581	0.0506906	0.0769714	0.102087	0.118671	0.144548	0.16952	0.194579	0.21217	0.228875	0.253855	0.279639	0.304487	0.321471	0.337764	0.354747	0.379526	0.404663	0.429845	0.454902	0.479869	0.505176	0.530498	0.555491	0.580221	0.605081	0.621723	0.646366	0.662627	0.680082	0.71375	0.738742	0.764208	0.790151	0.816314	0.841558	0.858102	0.875045
0.4	4.35	8	0.75	2.05	3.45	2.3	15.15	13.1	7.49046	1.3232		0.0277983	0.0563272	0.0842708	0.113036	0.132395	0.160958	0.189715	0.218529	0.237643	0.25691	0.285344	0.314012	0.342032	0.361198	0.38027	0.399595	0.428216	0.456403	0.484753	0.512863	0.54118	0.569631	0.598077	0.626798	0.655667	0.684247	0.702544	0.73118	0.750437	0.769018	0.806146	0.834505	0.863299	0.890997	0.919798	0.948121	0.966763	0.985339
0.3	3.4	5.3	0	3.4	3.5	3.4	12.1	8.7	6.76	0.5598		0.0125311	0.0253494	0.0380043	0.0517543	0.0600005	0.0727256	0.0857738	0.098499	0.106872	0.115355	0.127979	0.140593	0.153318	0.161766	0.17012	0.178604	0.191183	0.203872	0.216487	0.229035	0.241725	0.254225	0.26695	0.279569	0.293234	0.305959	0.314331	0.327947	0.336435	0.344749	0.362679	0.376115	0.389488	0.402178	0.414757	0.427312	0.435796	0.444027
0.4	4.35	8	1.05	2.05	3.5	2.05	15.45	13.4	7.66	1.344		0.0259685	0.0525435	0.07875	0.105043	0.122471	0.148432	0.1744	0.20043	0.217787	0.235486	0.261617	0.288431	0.315167	0.332344	0.350117	0.367491	0.393897	0.420215	0.446533	0.472881	0.499085	0.525732	0.551491	0.578278	0.604851	0.631203	0.648825	0.67492	0.692392	0.709576	0.744501	0.770735	0.797123	0.823498	0.850667	0.877254	0.895065	0.912242
0.4	4.35	8	0.9	2.05	3.42	2.12	15.3	13.25	7.57547	1.395		0.0291781	0.0579983	0.0852412	0.114566	0.134193	0.163416	0.192803	0.221963	0.24082	0.260193	0.289197	0.317175	0.345998	0.365682	0.385158	0.404437	0.433535	0.462769	0.491886	0.521223	0.550305	0.579355	0.608485	0.636972	0.665922	0.694622	0.714011	0.742875	0.762299	0.781779	0.81981	0.84891	0.878128	0.90712	0.936673	0.966055	0.985366	1.00504
0.4	4.75	7.25	0	2.05	3.62	3.57	14.05	12	6.73	1.425		0.0284417	0.0582739	0.086583	0.116478	0.135981	0.165663	0.19498	0.223352	0.242832	0.262897	0.292122	0.32114	0.350845	0.370296	0.389738	0.409113	0.437905	0.467815	0.496997	0.525991	0.555449	0.584744	0.614004	0.643119	0.668028	0.6974	0.716789	0.746352	0.765916	0.78589	0.820602	0.849664	0.878843	0.908551	0.938163	0.967115	0.98683	1.00638
0.4	4.35	8	0.99	2.05	3.49	2.1	15.39	13.34	7.63	1.2248		0.026734	0.0536935	0.0810908	0.108369	0.126664	0.153851	0.181123	0.209076	0.227329	0.245765	0.273145	0.30021	0.327593	0.345994	0.364179	0.381584	0.409306	0.436315	0.463542	0.490957	0.5182	0.54545	0.573139	0.600518	0.627959	0.655461	0.6737	0.700606	0.719177	0.737438	0.773528	0.801174	0.82834	0.855651	0.883037	0.910436	0.928872	0.947097
0.4	3.4	7.3	0	3.4	3.5	3.4	14.1	10.7	7.28	1.056		0.0222538	0.0449408	0.0679978	0.0893093	0.103563	0.124788	0.144278	0.166246	0.181106	0.196071	0.217731	0.240201	0.26264	0.277361	0.292049	0.30659	0.328957	0.351203	0.373283	0.396086	0.417791	0.440265	0.461873	0.483472	0.503709	0.525485	0.539747	0.562431	0.576993	0.591276	0.61855	0.64063	0.662292	0.684411	0.706049	0.727969	0.74251	0.757801
0.4	3.4	7.26	0	3.4	3.46	3.4	14.06	10.66	7.27	1.152		0.0238778	0.0481648	0.0724274	0.0965323	0.112694	0.13689	0.157701	0.181767	0.197581	0.213866	0.238092	0.261421	0.285711	0.301866	0.318122	0.334178	0.358479	0.382332	0.406428	0.430707	0.454794	0.479375	0.503665	0.527955	0.549672	0.57388	0.590136	0.613796	0.630082	0.64612	0.675502	0.698924	0.723309	0.747479	0.77177	0.795742	0.811955	0.828211
0.3	3.4	5.26	0	3.4	3.47	3.41	12.06	8.66	6.75173	0.5598		0.0117111	0.0233736	0.0350361	0.0468839	0.0546589	0.0663214	0.0788396	0.090609	0.098384	0.106208	0.118024	0.129686	0.141456	0.149231	0.157101	0.164876	0.176538	0.188296	0.200025	0.211688	0.22335	0.235288	0.247104	0.259075	0.27209	0.28386	0.291742	0.303404	0.311179	0.318954	0.335857	0.34752	0.359325	0.370988	0.38265	0.394444	0.402219	0.409994
0.3	3.4	5.2	0	3.4	3.43	3.43	12	8.6	6.73	0.6616		0.0125475	0.0250898	0.0377267	0.050363	0.0587811	0.0713243	0.0843868	0.0969725	0.105377	0.113796	0.126367	0.139013	0.151599	0.159984	0.168346	0.176701	0.189263	0.201857	0.214484	0.227069	0.239677	0.252149	0.264714	0.277273	0.29089	0.303499	0.311867	0.324383	0.332745	0.341095	0.358861	0.371471	0.384057	0.396728	0.409356	0.421941	0.430303	0.438759
0.4	4.35	8	0.95	2.05	3.41	2.06	15.35	13.3	7.60338	1.3232		0.0253581	0.0511587	0.0772734	0.102389	0.118972	0.144849	0.169822	0.194881	0.212472	0.229177	0.254157	0.279941	0.304789	0.321773	0.338573	0.355557	0.380336	0.405472	0.430654	0.455711	0.480679	0.505985	0.531292	0.556285	0.581015	0.605875	0.622517	0.647161	0.664049	0.681505	0.715526	0.740518	0.765976	0.791919	0.817916	0.84316	0.859704	0.876805
0.3	3.4	5.25	0	3.4	3.49	3.44	12.05	8.65	6.75	0.5598		0.0125826	0.0252087	0.0377669	0.0503608	0.058666	0.0711616	0.0842032	0.096748	0.105129	0.113434	0.12578	0.138383	0.150928	0.159282	0.167636	0.175991	0.188524	0.201038	0.213671	0.226243	0.238848	0.251404	0.263779	0.276201	0.289785	0.302422	0.310776	0.32329	0.331722	0.340065	0.357903	0.370449	0.382785	0.395363	0.407939	0.420485	0.428884	0.437227
0.4	4.35	8	1.08	2.05	3.56	2.08	15.48	13.43	7.67498	1.344		0.0275342	0.0545842	0.0821422	0.108727	0.127047	0.153798	0.181361	0.207808	0.225786	0.243999	0.270966	0.297588	0.324244	0.342934	0.360854	0.378261	0.405268	0.432113	0.458334	0.485525	0.513242	0.539831	0.566598	0.593716	0.620624	0.64716	0.665463	0.692325	0.71026	0.728639	0.764321	0.790905	0.818303	0.845272	0.872521	0.898881	0.916368	0.934448
0.3	3.4	5.22	0	3.4	3.44	3.42	12.02	8.62	6.74	0.6616		0.0123651	0.0248983	0.0373468	0.0497585	0.0580014	0.0706269	0.0837823	0.0965204	0.104867	0.113021	0.125538	0.137685	0.150303	0.158625	0.166914	0.175252	0.187808	0.200238	0.212625	0.225012	0.23754	0.250232	0.262798	0.275517	0.289058	0.301515	0.309834	0.322622	0.330931	0.339373	0.357128	0.369802	0.38249	0.394875	0.407406	0.419802	0.428521	0.436863
0.4	4.35	8	1.08	2.05	3.53	2.05	15.48	13.43	7.67	1.248		0.0255814	0.0519648	0.0781713	0.104015	0.121269	0.14723	0.172851	0.198921	0.216279	0.233464	0.2599	0.286522	0.312835	0.330053	0.34743	0.364665	0.390974	0.416458	0.442646	0.46865	0.494793	0.521732	0.548106	0.574503	0.600135	0.626364	0.643572	0.669966	0.687233	0.704417	0.739342	0.765385	0.79158	0.817862	0.844237	0.870597	0.888084	0.905215
0.4	4.35	8	1.2	2.05	3.62	2.02	15.6	13.55	7.74	1.1197		0.0240229	0.0482621	0.072343	0.0970698	0.113484	0.137422	0.161565	0.184839	0.200867	0.217492	0.241432	0.265109	0.289111	0.305132	0.321094	0.337526	0.361458	0.3858	0.409721	0.433632	0.457602	0.480656	0.504023	0.528622	0.552957	0.577335	0.593814	0.618088	0.634116	0.650167	0.682909	0.706642	0.730478	0.75457	0.778443	0.80244	0.818352	0.834316
0.4	4.45	8	1.1	1.95	3.5	2	15.5	13.55	7.65	1.1286		0.0244751	0.0493484	0.0734836	0.0978549	0.114299	0.138608	0.162642	0.186942	0.203154	0.220853	0.246818	0.271163	0.295981	0.312151	0.329476	0.345715	0.369845	0.394489	0.418582	0.443244	0.467347	0.491178	0.515302	0.539475	0.564306	0.589243	0.605938	0.630331	0.646602	0.663896	0.698514	0.722868	0.74802	0.77204	0.796068	0.820914	0.837808	0.855035
0.3	3.4	5.23	0	3.4	3.47	3.44	12.03	8.63	6.74	0.5598		0.0127314	0.0254534	0.0382106	0.0510308	0.0597981	0.0728007	0.0859471	0.0987884	0.107498	0.116275	0.129248	0.142493	0.155425	0.164226	0.172708	0.181568	0.194677	0.207688	0.22056	0.233188	0.246256	0.258648	0.271354	0.283873	0.298068	0.310863	0.31959	0.332597	0.341363	0.349852	0.368404	0.38127	0.39422	0.407313	0.420154	0.433373	0.441994	0.450526
0.4	4.35	8	1	2.05	3.55	2.15	15.4	13.35	7.63	1.344		0.0274821	0.0554244	0.0832026	0.111603	0.129978	0.157883	0.184976	0.213329	0.231935	0.250245	0.277327	0.304838	0.332245	0.350646	0.369587	0.388431	0.416153	0.4442	0.472143	0.499835	0.527387	0.554582	0.582271	0.610253	0.637984	0.666399	0.68533	0.713115	0.731772	0.750458	0.785971	0.813437	0.841398	0.86871	0.896559	0.924178	0.942793	0.961214
0.4	4.25	8	1.02	2.15	3.58	2.16	15.42	13.27	7.68	1.248		0.0276132	0.054956	0.0820492	0.108432	0.125765	0.152179	0.179455	0.206192	0.223692	0.242395	0.268681	0.295628	0.322053	0.339719	0.357939	0.375014	0.401685	0.427854	0.4546	0.480874	0.508027	0.534117	0.560515	0.586628	0.612574	0.638402	0.655477	0.682204	0.700636	0.717906	0.753365	0.779698	0.806073	0.8329	0.859922	0.886623	0.903872	0.921597
0.3	3.4	5.2	0	3.4	3.42	3.42	12	8.6	6.73	0.5598		0.0128257	0.0255637	0.0383002	0.0510325	0.0595267	0.072356	0.0855182	0.0982881	0.106792	0.115293	0.128131	0.140873	0.153549	0.162031	0.170588	0.179138	0.191964	0.204745	0.217472	0.230243	0.242939	0.255595	0.26835	0.28112	0.294918	0.307693	0.316158	0.328973	0.337531	0.346081	0.363944	0.376671	0.389417	0.402087	0.414811	0.427592	0.436127	0.444583
0.4	3.45	8	0.14	2.95	3.52	2.98	14.54	11.59	7.48274	0.885		0.0208163	0.0428768	0.0617101	0.0826104	0.0961543	0.117427	0.138738	0.157571	0.170571	0.184346	0.204907	0.223741	0.24399	0.257626	0.271986	0.286452	0.306827	0.326557	0.345943	0.365607	0.387113	0.407362	0.426952	0.447605	0.468949	0.489516	0.501808	0.522204	0.534891	0.548246	0.577653	0.596486	0.616598	0.636102	0.656593	0.677833	0.690938	0.704904
0.3	3.4	5.2	0	3.4	3.42	3.42	12	8.6	6.73256	0.6107		0.0128257	0.0250538	0.0376328	0.0502656	0.0587598	0.0713373	0.0838466	0.0962791	0.104478	0.112978	0.125354	0.138096	0.150772	0.159254	0.167698	0.175943	0.188768	0.201549	0.21387	0.226394	0.238841	0.251497	0.264095	0.276864	0.290357	0.303133	0.311597	0.324413	0.332666	0.34091	0.358569	0.371089	0.383834	0.396505	0.408891	0.421515	0.43005	0.438506
0.4	3.4	7.32	0	3.4	3.57	3.45	14.12	10.72	7.28	1.0324		0.0225117	0.0455351	0.0677678	0.090106	0.104972	0.127913	0.150179	0.174318	0.189621	0.204502	0.226839	0.24975	0.271897	0.286783	0.301338	0.316013	0.338654	0.361395	0.384381	0.407314	0.430362	0.452825	0.475707	0.498794	0.518749	0.541061	0.556375	0.57884	0.593844	0.609076	0.637442	0.660109	0.682839	0.705444	0.727495	0.750489	0.765893	0.78089
0.3	3.4	5.2	0	3.4	3.43	3.43	12	8.6	6.73	0.58535		0.0125475	0.0250898	0.0377267	0.050363	0.0587811	0.0713243	0.0843868	0.0969725	0.105377	0.113796	0.126367	0.139013	0.151599	0.159984	0.168346	0.176701	0.189263	0.201857	0.214484	0.227069	0.239677	0.252149	0.264714	0.277273	0.29089	0.303499	0.311867	0.324383	0.332745	0.341095	0.358861	0.371471	0.384057	0.396728	0.409356	0.421941	0.430303	0.438759
0.4	4.35	8	1.22	2.05	3.67	2.05	15.62	13.57	7.75	1.248		0.0239973	0.0485124	0.0739876	0.0987144	0.115128	0.139016	0.163159	0.18988	0.205908	0.222533	0.249506	0.273184	0.297291	0.313312	0.329274	0.345706	0.369638	0.39398	0.419627	0.443538	0.467482	0.495123	0.520064	0.544637	0.569687	0.59404	0.610519	0.634793	0.650821	0.666872	0.699589	0.723322	0.747133	0.771224	0.795015	0.820766	0.836678	0.852643
0.4	4.1	1.9	0	2.7	3.43	2.73	8.7	6	4.71667	0.62		0.0130959	0.0253126	0.0383962	0.0518523	0.0601436	0.0734927	0.0859615	0.0996832	0.108235	0.118513	0.132905	0.14591	0.16055	0.169538	0.178373	0.188278	0.201865	0.215749	0.229205	0.242249	0.255705	0.268608	0.282064	0.294879	0.30698	0.320329	0.328966	0.341655	0.350159	0.358901	0.376033	0.388983	0.402439	0.415753	0.428428	0.441884	0.450674	0.459577
0.4	4.25	8	1	2.15	3.55	2.15	15.4	13.25	7.66981	1.248		0.0276132	0.0555465	0.0826397	0.10977	0.128282	0.154948	0.182224	0.209651	0.227151	0.245853	0.272188	0.299536	0.32652	0.344187	0.362406	0.380302	0.406973	0.433473	0.460219	0.487484	0.514638	0.541373	0.568103	0.594592	0.620786	0.649189	0.667279	0.694087	0.712301	0.729904	0.765363	0.791696	0.818071	0.844382	0.871404	0.898723	0.916305	0.934031
0.3	3.4	5.23	0	3.4	3.45	3.42	12.03	8.63	6.74	0.5598		0.0122876	0.0246479	0.0367808	0.0488947	0.0568022	0.069091	0.0818739	0.0941856	0.102415	0.11052	0.122738	0.134981	0.147285	0.155287	0.163415	0.17155	0.183751	0.196147	0.208193	0.220546	0.232679	0.245071	0.257433	0.269708	0.282929	0.295191	0.303343	0.315448	0.323457	0.331709	0.349306	0.361732	0.37408	0.386374	0.398685	0.410967	0.419007	0.427254
0.3	3.4	5.25	0	3.4	3.48	3.43	12.05	8.65	6.75	0.6107		0.0119828	0.0239655	0.035937	0.047968	0.055949	0.0679204	0.0805494	0.0925248	0.100506	0.108498	0.12052	0.132445	0.14442	0.152401	0.160382	0.168363	0.180367	0.192315	0.204287	0.21627	0.228241	0.240384	0.252407	0.264429	0.277683	0.289642	0.297627	0.309598	0.31759	0.325571	0.342832	0.354768	0.36678	0.378751	0.390746	0.402746	0.410714	0.418695
0.3	3.4	5.2	0	3.4	3.4	3.4	12	8.6	6.73	0.6107		0.0121069	0.0242918	0.0362842	0.048317	0.056395	0.0683579	0.080993	0.0929383	0.100997	0.108984	0.121	0.133074	0.145236	0.153223	0.161281	0.169268	0.181224	0.19326	0.205316	0.217423	0.229393	0.241471	0.253498	0.265462	0.278707	0.290733	0.298879	0.310824	0.318892	0.326879	0.344367	0.356336	0.368309	0.380265	0.39221	0.404217	0.412204	0.420185
0.4	4.1	2	0	2.7	3.54	2.74	8.8	6.1	4.8	0.7125		0.013177	0.0265056	0.0395891	0.0524342	0.0608695	0.0737971	0.0861733	0.0988625	0.107414	0.11546	0.127632	0.140216	0.152525	0.161091	0.169124	0.17731	0.189865	0.202143	0.215087	0.227709	0.240554	0.252931	0.265776	0.27859	0.290869	0.303894	0.312531	0.325092	0.333596	0.342338	0.35947	0.372419	0.385363	0.398067	0.411094	0.423939	0.432118	0.440599
0.4	3.85	7.2	0	2.95	3.56	3.56	14	11.05	7.06	1.44		0.0290655	0.0567386	0.084898	0.114055	0.133665	0.162605	0.191984	0.220574	0.239948	0.25948	0.288759	0.31836	0.346515	0.365882	0.385143	0.404418	0.433721	0.461635	0.490397	0.516983	0.545726	0.574828	0.604569	0.63401	0.658899	0.687731	0.707064	0.735385	0.754676	0.774055	0.808533	0.838054	0.86662	0.895458	0.924878	0.954137	0.973573	0.993351
0.4	3.45	8	0.11	2.95	3.46	2.95	14.51	11.56	7.46324	1.24		0.0265542	0.0522496	0.0791481	0.105704	0.123251	0.149726	0.175364	0.20229	0.220337	0.238318	0.264619	0.29166	0.318095	0.335947	0.353183	0.370874	0.396696	0.423254	0.449669	0.475702	0.502128	0.528421	0.55487	0.581237	0.607471	0.632909	0.650567	0.677089	0.694992	0.712325	0.746986	0.773544	0.799879	0.826237	0.852721	0.879029	0.896562	0.913895
0.4	4.35	8	0.95	2.05	3.48	2.13	15.35	13.3	7.6	1.392		0.0262587	0.0537257	0.080541	0.107517	0.124738	0.152006	0.178977	0.206614	0.224462	0.241697	0.268432	0.296193	0.32412	0.341259	0.359423	0.376562	0.403489	0.430787	0.458178	0.484096	0.511378	0.537416	0.563632	0.590977	0.618569	0.646984	0.665915	0.694233	0.711498	0.729531	0.765598	0.792941	0.819494	0.845437	0.871434	0.898665	0.916861	0.933962
0.4	4.05	8	0.8	2.35	3.56	2.36	15.2	12.85	7.64	1.318		0.0272591	0.0548696	0.0815651	0.108048	0.127935	0.154629	0.182459	0.209697	0.227015	0.245717	0.274519	0.302185	0.330494	0.348905	0.367774	0.386594	0.413131	0.441078	0.468871	0.496189	0.524077	0.552162	0.58106	0.608099	0.631052	0.659153	0.678215	0.700261	0.71797	0.734745	0.770748	0.79869	0.826571	0.854997	0.882004	0.90847	0.927052	0.945976
0.4	4.75	7.2	0	2.05	3.68	3.68	14	11.95	6.72	1.344		0.0284417	0.0579232	0.0871159	0.11435	0.133853	0.16291	0.192227	0.221326	0.240806	0.260871	0.290212	0.319099	0.347611	0.367062	0.386323	0.40516	0.433952	0.463303	0.492446	0.52144	0.54904	0.57848	0.606035	0.63515	0.660059	0.689431	0.708819	0.737778	0.756701	0.776136	0.810318	0.839537	0.868716	0.897833	0.927478	0.95643	0.976145	0.995698
0.4	4.35	8	1.01	2.05	3.46	2.05	15.41	13.36	7.64	1.473		0.0295066	0.0574636	0.0855052	0.115784	0.136036	0.164047	0.193731	0.222146	0.24305	0.262013	0.290498	0.319378	0.348663	0.369074	0.387947	0.408057	0.437697	0.466858	0.497483	0.527224	0.556932	0.584977	0.614147	0.643298	0.672467	0.702166	0.721872	0.751178	0.770646	0.79017	0.828386	0.857153	0.885643	0.914252	0.942222	0.971545	0.991654	1.01082
0.3	3.4	5.3	0	3.4	3.52	3.42	12.1	8.7	6.76437	0.5089		0.0123338	0.0247795	0.0369329	0.0488525	0.0570986	0.0688495	0.0817003	0.093732	0.101908	0.109859	0.121986	0.13398	0.145908	0.15384	0.161875	0.169908	0.181971	0.193899	0.20605	0.218082	0.229902	0.242082	0.253902	0.265565	0.279052	0.290871	0.298978	0.31132	0.319809	0.328122	0.345025	0.357115	0.369233	0.381154	0.393237	0.405437	0.413389	0.42162
0.3	3.4	5.2	0	3.4	3.41	3.41	12	8.6	6.73	0.6107		0.0127535	0.0254156	0.0381124	0.0508086	0.0593028	0.0720563	0.0851787	0.0979125	0.106377	0.114841	0.127564	0.14027	0.15291	0.161355	0.169837	0.178348	0.191101	0.203846	0.216533	0.229268	0.241964	0.25462	0.267335	0.279876	0.293598	0.306374	0.314802	0.327582	0.336064	0.344574	0.362437	0.375164	0.387873	0.400544	0.413232	0.425937	0.434294	0.44275
0.4	4.35	8	1.08	2.05	3.58	2.1	15.48	13.43	7.67	1.2248		0.026565	0.0532475	0.079599	0.105803	0.123123	0.149996	0.176585	0.203032	0.22101	0.237968	0.263757	0.290317	0.316819	0.334078	0.351593	0.368948	0.39483	0.421674	0.448563	0.474568	0.501153	0.527703	0.553903	0.580491	0.606292	0.632212	0.649089	0.67464	0.693104	0.711482	0.74701	0.773486	0.800088	0.82637	0.852818	0.879151	0.896522	0.914602
0.4	4.35	8	0.9	2.05	3.4	2.1	15.3	13.25	7.58	1.395		0.0295526	0.0585292	0.0876302	0.11728	0.136906	0.166578	0.195492	0.224989	0.243578	0.263292	0.292296	0.322251	0.351502	0.371186	0.391026	0.410306	0.439852	0.469418	0.499242	0.528984	0.558577	0.5883	0.61721	0.646506	0.676497	0.706115	0.725367	0.754939	0.774802	0.794657	0.833052	0.862955	0.892604	0.92234	0.951893	0.981587	1.0009	1.01998
0.4	4.35	8	0.97	2.05	3.47	2.1	15.37	13.32	7.61	1.395		0.0276354	0.0555615	0.0829587	0.111173	0.130045	0.157233	0.184529	0.212554	0.231633	0.250069	0.277449	0.305417	0.333506	0.352062	0.36982	0.388447	0.416327	0.444172	0.471756	0.499793	0.527787	0.555419	0.583483	0.611094	0.639011	0.666514	0.684753	0.711659	0.730229	0.749034	0.785313	0.813292	0.840765	0.868308	0.895694	0.924139	0.943153	0.961685
0.3	3.4	5.25	0	3.4	3.48	3.43	12.05	8.65	6.75	0.6107		0.0119828	0.0239655	0.035937	0.047968	0.055949	0.0679204	0.0805494	0.0925248	0.100506	0.108498	0.12052	0.132445	0.14442	0.152401	0.160382	0.168363	0.180367	0.192315	0.204287	0.21627	0.228241	0.240384	0.252407	0.264429	0.277683	0.289642	0.297627	0.309598	0.31759	0.325571	0.342832	0.354768	0.36678	0.378751	0.390746	0.402746	0.410714	0.418695
0.3	3.4	5.25	0	3.4	3.46	3.41	12.05	8.65	6.75	0.5598		0.0119046	0.0237948	0.0356499	0.0475768	0.0555357	0.0674357	0.0800331	0.0919384	0.0998717	0.10781	0.119739	0.131572	0.143503	0.151391	0.159318	0.167254	0.179154	0.191048	0.202961	0.214896	0.226752	0.238825	0.250777	0.262827	0.275978	0.287939	0.295878	0.307733	0.315679	0.323638	0.340786	0.352724	0.364665	0.376543	0.388443	0.400398	0.408344	0.416255
0.3	3.4	5.2	0	3.4	3.48	3.48	12	8.6	6.73	0.6116		0.0125817	0.025105	0.0379536	0.0505921	0.0593594	0.07198	0.0854903	0.0984402	0.106835	0.115367	0.127908	0.140682	0.153426	0.161748	0.170149	0.178704	0.191738	0.204587	0.217341	0.230079	0.242541	0.255406	0.267952	0.280652	0.294424	0.307001	0.315468	0.328177	0.336473	0.345065	0.362908	0.37557	0.388308	0.401139	0.414089	0.426842	0.435463	0.443885
0.3	3.4	5.25	0	3.4	3.49	3.44	12.05	8.65	6.75	0.6107		0.0125826	0.0252087	0.0377669	0.0503608	0.058666	0.0711616	0.0842032	0.096748	0.105129	0.113434	0.12578	0.138383	0.150928	0.159282	0.167636	0.175991	0.188524	0.201038	0.213671	0.226243	0.238848	0.251404	0.263779	0.276201	0.289785	0.302422	0.310776	0.32329	0.331722	0.340065	0.357903	0.370449	0.382785	0.395363	0.407939	0.420485	0.428884	0.437227
0.4	4.35	8	0.6	2.05	3.4	2.4	15	12.95	7.4	1.473		0.0298533	0.0597015	0.0888026	0.117568	0.136927	0.166772	0.196309	0.225123	0.24398	0.263781	0.292548	0.322246	0.351391	0.370556	0.391015	0.410339	0.440101	0.46887	0.497607	0.526699	0.557037	0.586875	0.61532	0.644041	0.673297	0.703497	0.723551	0.752721	0.772585	0.791789	0.828917	0.857714	0.886508	0.916077	0.944878	0.974338	0.994128	1.0127
0.4	4.35	8	1.02	2.05	3.47	2.05	15.42	13.37	7.64	1.473		0.0283621	0.0563191	0.0843607	0.112024	0.130503	0.158514	0.187045	0.215016	0.23346	0.252423	0.280908	0.308482	0.336198	0.354657	0.373531	0.39233	0.420652	0.44832	0.475873	0.503553	0.531881	0.559926	0.589095	0.617254	0.645279	0.672649	0.691684	0.720144	0.738834	0.757019	0.793658	0.821946	0.850436	0.87774	0.904959	0.932971	0.951919	0.971085
0.4	4.35	8	0.3	2.05	3.45	2.75	14.7	12.65	7.22	1.473		0.0301771	0.0603107	0.0903409	0.120391	0.140475	0.170766	0.200933	0.230863	0.250412	0.270108	0.30028	0.330749	0.360001	0.379955	0.399868	0.419811	0.450024	0.480039	0.509257	0.539196	0.569407	0.598866	0.62827	0.657295	0.687228	0.716966	0.736982	0.766035	0.785666	0.805794	0.844697	0.874331	0.904146	0.934459	0.964281	0.99348	1.01379	1.03411
0.3	3.4	5.2	0	3.4	3.42	3.42	12	8.6	6.73	0.6107		0.0128257	0.0255637	0.0383002	0.0510325	0.0595267	0.072356	0.0855182	0.0982881	0.106792	0.115293	0.128131	0.140873	0.153549	0.162031	0.170588	0.179138	0.191964	0.204745	0.217472	0.230243	0.242939	0.255595	0.26835	0.28112	0.294918	0.307693	0.316158	0.328973	0.337531	0.346081	0.363944	0.376671	0.389417	0.402087	0.414811	0.427592	0.436127	0.444583
[truncated: 16 more columns]
